# Supplementary material for: Antimycobacterial drug discovery using Mycobacteria-infected amoebae identifies anti-infectives and new molecular targets
Source: Sci Rep. 2018 Mar 2;8:3939. doi: 10.1038/s41598-018-22228-6 (PMC5834492; doi:10.1038/s41598-018-22228-6)
Supplement: Supplementary file 5 — Table S1 [file 41598_2018_22228_MOESM5_ESM.xlsx]

## Sheet: Summary
GSK ID	plate coordinate	Antibiotic assays			Growth inhibition / Cytotoxicity assays			Intracellular infection assays					Resistant mutants	THP1 / Mtb H37Rv infection assay (Sorrentino et al, 2015)
		M . marinum luxCDABE	M. marinum GFP		D. discoideum GFP-ABD		BV2 cells	A. castellanii / M. marinum		BV2 / M. marinum			M. bovis BCG	Intracelullar MIC90 in THP-1 (µM)	Extracellular MIC90 (µM)	Extracellular MIC90/ Inracellular MIC90
		normalised growth, control=1.00					True/False	normalised growth, control=1.00					Potential target
		10 µM, mean	10 µM, mean	stdev	10 µM, mean	stdev	10 µM	10 µM, mean	stdev	10 µM, mean	stdev	IC50, µM
GSK1055950A	2B04	0	-0.010482	0.012093	1.07482	0.0996313	False	0.243338	0.115487	0.327789	0.235605	2.84465	ND	1.85	7.6	4.11
GSK1829732A	2F05	0	0.061117	0.0402765	0.997481	0.119121	False	0.558483	0.0840831	0.339842	0.17193	3.52238	ND	1.85	1.1	0.59
GSK1829676A	2C05	0	0.0321287	0.0384545	0.74837	0.115332	False	0.558388	0.245007	0.352087	0.201624	ND	ND	0.21	0.2	0.95
GSK2111534A	2G07	0	0.0611157	0.0487031	0.832655	0.144168	False	0.511946	0.123922	0.358927	0.105619	ND	DHFR	5.55	0.4	0.07
GSK1829819A	2H05	0	0.0839903	0.0612759	1.07666	0.104574	False	0.658285	0.124703	0.368602	0.161893	3.89502	ND	0.61	1.3	2.13
GSK353496A	2B10	0	0.0417791	0.0503891	0.874632	0.152194	False	0.569681	0.0949891	0.392458	0.151229	7.83509	DHFR	5.55	3.4	0.61
GSK3011724A	2C02	0.135	0.0771581	0.0331933	0.990829	0.12109	False	-0.321069	0.216505	0.397391	0.0457081	4.43624	Target identified	0.21	1.3	6.19
GSK1829736A	2C06	0	0.0387551	0.0480411	0.925831	0.0905478	False	0.597015	0.189345	0.407478	0.304064	2.2124	ND	0.61	0.9	1.47
GSK353069A	1B06	0	0.0149385	0.0223259	0.991807	0.100506	False	0.471684	0.0535528	0.424533	0.121381	1.31466	No Mutants	0.07	0.2	2.86
GSK1829728A	2G05	0	0.10151	0.0246966	1.01399	0.139046	False	0.784339	0.392539	0.429767	0.0757772	4.02839	ND	1.85	3.4	1.84
GSK1925843A	2H04	0	0.695905	0.114093	1.09651	0.148226	False	1.12163	0.393145	0.429913	0.290296	3.83108	ND	16.65	5.6	0.34
GSK1985270A	3G02	0	0.0946619	0.0262396	0.994341	0.110538	False	-0.0579201	0.0634198	0.449208	0.163381	4.88106	ND	0.21	4.2	20
GSK498315A	1E05	0	0.0643687	0.0488865	0.812306	0.145626	False	0.563582	0.0228532	0.472038	0.101651	5.95022	ND	1.85	2.9	1.57
GSK1829729A	2D05	0	0.0432389	0.0283924	0.861757	0.134279	False	0.524601	0.0757773	0.479565	0.398774	0.0811056	ND	0.61	0.9	1.47
GSK695914A	1B07	0	0.0548794	0.0771395	0.977238	0.0843237	False	0.628335	0.0585099	0.479864	0.158737	7.81562	ND	5.55	2.2	0.4
GW861072X	2C09	0	0.0492348	0.060584	0.682627	0.0758864	False	0.53975	0.135106	0.480262	0.236859	7.99363	ND	0.61	0.3	0.49
GSK1829671A	2A05	0	0.0628035	0.0952571	1.21009	0.219494	False	0.663126	0.135505	0.492348	0.310324	7.46893	ND	16.65	3.3	0.2
GSK254610A	1H02	0	0.0515851	0.0578278	0.880286	0.596457	False	0.873264	0.134764	0.495976	0.0318415	ND	ND	ND	ND	ND
GR223839X	2F10	0	0.0812658	0.102261	0.636124	0.057985	False	0.704014	0.313026	0.50379	0.295565	7.35036	ND	1.85	2.7	1.46
BRL-51091AM	3D02	0	1.22762	0.0887912	0.972262	0.070193	True	1.95409	0.487856	0.507803	0.0472646	1.79671	DHFR	5.55	3.5	0.63
GSK1829727A	2B05	0	0.0506403	0.0660451	1.02915	0.0882276	False	0.699235	0.159582	0.515953	0.379236	8.17589	ND	1.85	3.9	2.11
BRL-8903SA	2G11	0	0.0583189	0.0250289	0.878077	0.0936009	True	2.26519	0.510911	0.518637	0.0136551	4.26938	DHFR	16.65	3.8	0.23
BRL-8088SA	1E02	0	0.0517805	0.0281008	0.713034	0.107048	True	2.26005	0.428181	0.51966	0.0494044	2.81468	DHFR	5.55	2.3	0.41
GSK957094A	1E09	0.11	0.0746235	0.059068	0.930555	0.0752828	False	0.542121	0.0474002	0.521391	0.105614	7.58862	DHFR	5.55	2	0.36
BRL-7940SA	1D02	0	0.0382307	0.0415699	0.670003	0.466319	False	2.615	0.45426	0.527593	0.0298437	3.13593	DHFR (THT1)	1.85	2.3	1.24
GSK353071A	1G05	0.095	0.0868852	0.0575093	0.920624	0.217483	False	0.770905	0.0289325	0.53072	0.0239527	4.77055	ND	1.85	3.2	1.73
BRL-10143SA	2C11	0	0.0404435	0.0181811	0.525914	0.32681	True	2.62404	0.484458	0.54645	0.0790092	4.18779	DHFR (THT2)	1.85	3.2	1.73
GV187303X	1A07	0.896327	0.712994	0.34228	0.889836	0.195009	False	1.04981	0.0566633	0.549293	0.0474097	5.44057	DHFR	50	9.4	0.19
GSK2059310A	2D07	0	0.460455	0.0427101	0.844812	0.158323	False	1.05858	0.376814	0.571404	0.195094	4.64664	ND	5.55	1.8	0.32
GSK762874A	1F07	0	0.0770972	0.0632477	1.04179	0.0639237	False	0.697441	0.0215023	0.589609	0.0565354	3.63693	ND	5.55	3.1	0.56
GSK994258A	1G09	0	0.104871	0.0740517	0.308854	0.182817	False	1.02592	0.209277	0.593681	0.124429	8.72541	ND	5.55	3.4	0.61
GSK892651A	1G08	0	0.116875	0.101809	0.826623	0.146813	False	0.654525	0.021552	0.595871	0.0671033	4.40994	DHFR	5.55	9	1.62
BRL-51093AM	3F02	0	1.75787	0.683182	1.01463	0.0921916	True	2.56462	0.666394	0.596824	0.138331	3.41729	DHFR	50	5.3	0.11
GSK1829660A	2E05	0	0.13409	0.0337382	0.763102	0.0998315	False	0.96885	0.30786	0.602158	0.357764	7.66537	DHFR	5.55	6.2	1.12
GSK385518A	1G04	0.21	0.125636	0.0585053	0.84298	0.291266	False	0.732153	0.0731048	0.604849	0.106833	2.77501	No Mutants	1.85	3.7	2
GSK1829816A	2B07	0.08	0.202646	0.209826	1.02913	0.117526	False	1.00568	0.293216	0.614584	0.294515	4.09461	ND	16.65	7.7	0.46
GSK275984A	1D03	0.065	0.264568	0.1818	0.521138	0.0594304	False	1.13033	0.224049	0.616071	0.0291281	5.11224	ND	5.55	9	1.62
GSK1518999A	1B11	0.145	0.729106	0.532623	0.815721	0.115866	False	1.11028	0.154127	0.628519	0.0113418	9.05552	ND	16.65	9.2	0.55
GSK749336A	1E07	0	0.144695	0.080794	0.665698	0.40019	False	0.576632	0.155394	0.629493	0.0953835	7.31998	No Mutants	5.55	0.3	0.05
GSK1859936A	2C04	0.07	0.537734	0.298864	1.00316	0.116244	False	1.02521	0.302993	0.63402	0.528205	4.14471	ND	16.65	2.8	0.17
SB-435634	1A02	1	1.0762	0.203127	1.14207	0.144486	False	1.04352	0.19524	0.634479	0.183929	11.3747	DHFR	5.55	1.8	0.32
GSK1051703A	1B10	1	0.838006	0.231904	0.995487	0.0822116	False	1.00392	0.0826473	0.645388	0.134958	6.46868	ND	5.55	7.1	1.28
GSK381407A	3E02	0	7.91775e-05	0.0163157	0.978833	0.119431	False	1.06141	0.203449	0.651833	0.368855	7.7149	Seq. recG	0.61	4.5	7.38
GSK1829820A	2A06	0	0.0497452	0.0931093	1.10479	0.153536	False	0.487754	0.140493	0.654075	0.630848	ND	QcrB	0.61	0.2	0.33
GW623128X	2H08	0	0.858441	0.134052	1.06267	0.156473	False	0.507358	0.213618	0.660093	0.386677	4.92142	No Mutants	0.07	1	14.28
GSK1829674A	2D06	0	0.119851	0.148713	0.768111	0.0891684	False	0.704269	0.09461	0.660225	0.549786	3.54405	ND	5.55	3.1	0.56
GSK1829733A	2B06	0	0.093464	0.152068	1.04507	0.0874447	False	0.680549	0.110455	0.69425	0.600345	3.35344	ND	1.85	2.1	1.13
BRL-10988SA	1C02	0	0.0459381	0.0418466	0.939231	0.121687	True	2.29026	0.566994	0.698893	0.18496	3.80255	DHFR	16.65	2.3	0.14
GSK1744926A	2E03	0	0.127117	0.135326	0.501347	0.219066	False	0.740592	0.143227	0.7041	0.036388	4.18102	ND	1.85	1.9	1.03
GW369335X	3C02	0.2	0.138426	0.0578797	0.971802	0.0215331	False	0.372471	0.231506	0.707476	0.274738	4.87224	DHFR	5.55	8.7	1.57
GSK1385423A	1H11	1	0.978593	0.0677958	0.394528	0.546555	False	1.06634	0.0351635	0.714976	0.18038	2.42098	ND	0.61	8.4	13.77
GSK888636A	2A09	0	0.440738	0.205852	1.15333	0.12239	True	1.02471	0.327811	0.715361	0.679445	5.42034	No Mutants	1.85	0.6	0.32
GW857165X	1C04	0	0.812646	0.220786	0.904765	0.185782	False	0.825949	0.174024	0.723264	0.122158	3.51855	ND	16.65	3.3	0.2
GSK1759150A	2H03	0.37	0.751241	0.214933	0.303279	0.603497	False	0.817423	0.486894	0.730233	0.134788	4.31361	ND	16.65	1.1	0.07
GSK237561A	2E10	0	0.306144	0.341728	-0.0741227	0.0365282	False	1.57183	0.244147	0.733567	0.171276	3.9039	ND	1.85	4	2.16
GSK1519001A	1C11	0.182857	0.966365	0.0865477	0.764394	0.26058	False	1.13636	0.0680679	0.742731	0.0338464	ND	ND	ND	ND	ND
GR135486X	2A11	1	0.829962	0.15483	0.350976	0.367551	False	0.969504	0.152425	0.747039	0.180549	10.8236	DHFR	5.55	0.2	0.04
GSK1905227A	2A07	0.08	0.55206	0.384976	0.847367	0.203126	False	1.22704	0.509197	0.765914	0.268879	9.76155	ND	ND	ND	ND
GSK2043267A	2H06	0	0.968034	0.186203	1.17876	0.301611	False	0.856419	0.237627	0.76682	0.131437	6.69314	MmpL3	0.21	3.7	17.62
GSK861337A	2G09	0	0.101672	0.051123	0.311485	0.124558	False	0.696627	0.215042	0.771914	0.197854	9.30511	Seq. Unclear	5.55	2.7	0.49
GSK2200157A	2H07	0	0.957724	0.150471	0.80115	0.153961	False	1.01891	0.273287	0.795002	0.114323	ND	ND	ND	ND	ND
GSK1955236A	2C07	0	0.659803	0.281122	0.932015	0.0858501	False	1.32111	0.777584	0.795012	0.297289	5.69343	ND	1.85	1.5	0.81
SB-354364	1A04	1	0.830643	0.357429	0.855287	0.152075	False	1.0217	0.148264	0.796476	0.0137664	16.8028	DHFR	ND	ND	ND
GSK798463A	1B08	0	0.0323227	0.0410146	0.663881	0.226648	False	0.565232	0.0489714	0.803151	0.230944	5.01035	DHFR	5.55	3.7	0.67
GSK437009A	1H04	0.2	0.809619	0.119406	1.05981	0.152124	False	1.12377	0.052664	0.807549	0.0773242	4.69308	ND	>50
GSK810037A	1D08	0.105	0.73113	0.112981	0.758753	0.340667	False	1.0275	0.0992088	0.80826	0.243577	4.79845	ND	1.85	2.4	1.3
GSK1731114A	2G03	0.085	0.295645	0.0772384	0.436722	0.378763	False	0.921388	0.17148	0.811443	0.0200335	9.4311	ND	5.55	5.3	0.95
GSK445886A	2A10	0.075	0.312899	0.371993	-0.0312025	0.0121107	False	1.30775	0.532751	0.840093	0.284489	1.75009	ND	>50	ND	ND
GSK690382A	1H06	0	0.982965	0.198913	1.24685	0.293059	False	1.07484	0.0447512	0.848737	0.151952	11.8716	ND	ND	ND	ND
SB-811137-V	1A03	0.180108	0.941216	0.290048	0.876173	0.113004	False	1.1504	0.137358	0.851326	0.0892829	5.94414	ND	5.55	4.7	0.85
GSK345724A	1F04	0.311795	0.293526	0.0357861	0.948671	0.0354949	False	1.15713	0.0800507	0.868028	0.199495	8.60304	DHFR	1.85	5.3	2.86
GSK1302651A	1G10	0	0.558601	0.169417	0.971746	0.13002	False	1.00732	0.11513	0.871293	0.228681	4.41321	DHFR	5.55	5.9	1.06
GSK352635A	1A05	0.604986	0.805814	0.40781	1.17016	0.162199	False	1.01886	0.128521	0.886782	0.0899647	7.57589	ND	50	9.1	0.18
GSK275628A	3A02	0	0.2088	0.0892691	1.03424	0.0899355	False	0.983757	0.418868	0.891691	0.436954	4.52422	ND	16.65	5.2	0.31
GSK1650514A	2H02	0	0.908444	0.0834801	1.15732	0.133539	False	1.30714	0.198118	0.89822	0.100152	19.6486	ND	>50	ND	ND
GSK754716A	1A08	0.11	0.175143	0.0958364	0.719156	0.575023	False	0.885278	0.106569	0.90887	0.0184108	3.24486	ND	16.65	4.7	0.28
GW664700A	2E11	0.07	0.331009	0.214958	-0.00603427	0.0277252	False	-0.107418	0.0900154	0.91384	0.256303	4.15535	ND	5.55	8.7	1.57
GSK1750922A	2C03	1	0.914104	0.172133	0.292693	0.471819	False	0.934577	0.154957	0.93575	0.0318768	5.07193	ND	50	1.9	0.04
GSK921190A	1A09	0.1	0.454563	0.281801	0.944076	0.472133	False	1.20097	0.0323687	0.936059	0.0600117	4.07631	DHFR	16.65	1.7	0.1
SB-204804-A	1F06	0.593301	0.963241	0.0750189	1.0085	0.0893601	False	1.07336	0.18324	0.938089	0.0341613	4.75238	ND	16.65	1.1	0.07
GSK1788487A	2B03	0.09	0.662255	0.16667	0.32392	0.586948	False	1.34185	0.300467	0.939533	0.248277	4.96326	ND	50	8.4	0.17
GSK479031A	1A06	1	0.406705	0.0821848	1.08108	0.166386	False	0.969212	0.0436813	0.943133	0.0140929	5.40902	ND	16.65	7.6	0.46
GSK847920A	1E08	0.11	0.362257	0.0368515	0.342874	0.19502	False	1.16892	0.0566155	0.946308	0.150904	3.29006	MurC	1.85	5	2.7
GSK1372568A	1A11	0	0.694657	0.294036	0.313349	0.401501	False	1.35256	0.144322	0.951889	0.244307	5.32919	ND	50	8.4	0.17
GSK831784A	1H07	0	0.0974642	0.119128	0.983293	0.496454	False	0.202878	0.241595	0.966114	0.338357	14.9566	MurC	ND	ND	ND
GSK347301A	1H03	0.19	1.03459	0.0984591	0.485842	0.594264	False	0.903153	0.123594	0.969402	0.237592	6.58483	Seq. Unclear DHFR	16.65	8.3	0.5
GSK1121877A	1A10	0.408163	0.906776	0.182944	-0.0556358	0.0404948	False	1.03947	0.203822	0.98211	0.202458	19.742	ND	5.55	1.4	0.25
GSK1826247A	2D02	0	0.97707	0.182453	0.903775	0.130021	False	1.13843	0.296699	0.982118	0.0517626	7.73232	DHFR	0.61	4.7	7.7
GSK358607A	2B09	0	0.050022	0.0614814	0.390675	0.406705	False	0.550655	0.141089	0.984179	0.345354	7.41444	ND	1.85	0.4	0.22
GSK468214A	1H05	0	0.929276	0.163944	1.06132	0.108191	False	1.00351	0.0703328	0.997382	0.351232	13.6767	DHFR	ND	ND	ND
GSK1691553A	2A03	0.07	0.85544	0.219635	0.797451	0.134973	False	1.03165	0.289955	1.00633	0.0900011	4.54122	ND	50	7.9	0.16
CCI7967	2B11	0	0.380098	0.442639	0.885102	0.134184	False	1.15583	0.182669	1.01361	0.175942	4.35124	No Mutants	0.61	2.4	3.93
GSK2200150A	2B08	0	0.476354	0.458168	0.693259	0.176263	False	0.821476	0.2407	1.01825	0.0971549	4.92333	MmpL3 (SnoaL?) - Spiro	0.21	1	4.76
GSK1729177A	2H09	0	0.568454	0.104201	1.03524	0.145557	True	0.637802	0.237091	1.0247	0.388067	5.28595	ND	50	6.6	0.13
GW859039X	1B03	0.075	0.462462	0.168843	0.680615	0.566055	False	0.898973	0.08998	1.03556	0.0805929	ND	FbpA	5.55	1.7	0.31
GSK1570606A	1E11	0	0.847881	0.170038	0.0611161	0.141017	False	1.21238	0.0862638	1.0506	0.208931	5.37146	ND	>50	ND	ND
GSK124576A	1D04	0	0.898327	0.148447	0.90939	0.08027	False	1.13111	0.138079	1.05145	0.235903	4.51546	DHFR	5.55	2.3	0.41
GSK1758774A	2A04	1	0.755286	0.302509	0.85003	0.132224	False	1.13066	0.367262	1.0546	0.262548	6.1023	DHFR	5.55	6.6	1.19
GW360240X	2H10	0.735	0.816046	0.202308	1.13435	0.104244	False	1.09502	0.176195	1.05706	0.0464077	4.33118	DHFR	50	3	0.06
SB-650816	1F02	0	0.844932	0.276369	0.884737	0.0925654	False	0.951965	0.0686764	1.07446	0.0665993	12.2443	ND	>50	ND	ND
GSK1174628A	1H09	0	0.603035	0.127537	1.00054	0.142197	False	0.786867	0.236752	1.07961	0.319886	5.66012	ND	50	9.8	0.2
GSK810016A	1C08	0.095	0.925218	0.177412	1.02943	0.121189	False	0.793997	0.211428	1.08023	0.0152208	4.63982	No Mutants	5.55	1.5	0.27
GSK2200160A	2A08	0.345	0.453364	0.414125	0.0310329	0.0289728	False	0.77274	0.173234	1.08632	0.0810419	6.10375	ND	0.21	1	4.76
GSK1072678A	1C10	0	0.530528	0.174346	0.933641	0.0713042	False	1.38976	0.294692	1.08753	0.027363	4.37792	ND	50	3.7	0.07
GSK1826089A	2E02	0.085	1.04109	0.125853	0.689219	0.204557	False	1.16991	0.410753	1.0885	0.00529792	7.23953	ND	1.85	7.6	4.11
GI103688B	2H11	0.37	0.830901	0.150891	0.263461	0.492216	False	1.14071	0.314534	1.09972	0.0804377	7.20295	ND	ND	ND	ND
SB-516933	1B02	0.405	0.643845	0.0553258	0.96645	0.126768	False	1.11798	0.194631	1.1045	0.139067	ND	ND	5.55	3.7	0.67
GSK1402290A	1F11	0.135	0.895321	0.523141	0.843149	0.101781	False	1.0751	0.13143	1.10992	0.09138	5.62667	ND	5.55	5.5	0.99
GSK1783710A	2F03	0.67	0.898215	0.084366	0.940602	0.114496	False	1.00049	0.265535	1.11299	0.254036	5.99101	ND	>50	ND	ND
GSK276001A	1E03	0.63245	0.582699	0.279439	0.6465	0.28398	False	1.03609	0.148401	1.11333	0.0524528	4.50727	ND	50	7.4	0.15
GSK848336A	3B02	0	0.976364	0.295461	0.980161	0.0693726	False	1.23839	0.205262	1.11825	0.583385	11.9332	ND	16.65	7.1	0.43
GSK1857145A	2D04	1	0.97398	0.145244	0.93417	0.077363	False	1.18634	0.474186	1.11975	0.0472677	4.52215	ND	5.55	6.8	1.22
GSK1733953A	2G04	0	0.684377	0.145083	0.570368	0.291928	False	1.30641	0.499774	1.12303	0.181014	5.51965	ND	50	8.1	0.16
GSK1863309A	2E04	0	0.910667	0.117751	0.970891	0.111395	False	1.08625	0.435588	1.12388	0.108848	7.14851	ND	16.65	7.8	0.47
GSK937213A	1H08	0	0.91896	0.0945312	1.1945	0.427101	False	1.05611	0.172425	1.13784	0.24289	8.13845	ND	0.61	6.1	10
GSK1635139A	2D10	1	0.901171	0.0854742	0.781939	0.141978	False	1.28192	0.434212	1.14624	0.136324	ND	ND	50	9.5	0.19
GR135487X	2D08	1	0.907258	0.117077	0.53827	0.404594	False	0.92175	0.299461	1.15213	0.190823	7.85808	DHFR	0.61	2.2	3.6
GSK1434490A	1D11	0.675115	0.517554	0.360372	0.932448	0.170754	False	1.23682	0.0680602	1.15669	0.0456253	8.36469	ND	5.55	5.2	0.94
GSK146660A	1B04	0.11	0.895194	0.348237	1.05466	0.0797905	False	0.90136	0.0638977	1.16046	0.200204	3.85652	ND	50	7.9	0.16
GW713556X	1D06	0.095	0.125622	0.0971997	0.884838	0.0776927	False	0.762346	0.102743	1.1697	0.113939	7.49406	ND	ND	ND	ND
GSK920684A	2G02	0	0.680393	0.228475	0.251749	0.499119	False	1.37502	0.248987	1.1727	0.038817	5.83587	ND	50	3.5	0.07
GSK1310678A	1H10	0	1.00518	0.0625601	1.1232	0.0975817	False	0.980638	0.119384	1.17394	0.079228	7.55944	ND	ND	ND	ND
GSK153890A	3H02	0	1.00574	0.0412551	1.05191	0.150337	False	1.20733	0.227199	1.17464	0.109757	4.76376	ND	ND	ND	ND
SB-829405	1E04	1	0.959947	0.103462	0.937766	0.124149	False	1.00487	0.0496494	1.18598	0.12042	7.89563	DHFR	50	0.5	0.01
GSK133167A	1G02	0.703349	0.991193	0.124674	0.714009	0.404452	False	1.0651	0.0657846	1.1905	0.432622	ND	ND	ND	ND	ND
GSK991960A	1D09	0.145	0.999307	0.111765	0.896863	0.100419	False	1.06398	0.0865621	1.19553	0.122948	6.56325	ND	ND	ND	ND
GSK547481A	1C05	0.229665	0.934443	0.169883	0.883129	0.101216	False	0.992451	0.101199	1.21287	0.185194	7.5269	ND	ND	ND	ND
GI247341A	1E06	0	0.922087	0.0448027	0.77094	0.159678	False	1.18285	0.158176	1.21488	0.0623658	5.47879	ND	ND	ND	ND
GSK547543A	1D05	0	0.854539	0.0706127	0.869824	0.137818	False	0.985296	0.0737772	1.2192	0.0496428	19.4072	ND	ND	ND	ND
GSK1180781A	1D10	1	0.9423	0.0491868	1.05046	0.084798	False	1.13709	0.206492	1.22591	0.0759756	7.72114	ND	0.21	1.2	5.71
GSK921295A	1C09	0	0.667943	0.0941923	0.78327	0.159594	False	1.37214	0.436026	1.22608	0.168924	5.95989	ND	50	8.7	0.17
GSK920703A	1B09	0.125	0.662117	0.428931	0.476164	0.453661	False	1.34404	0.253842	1.23697	0.133033	4.39734	ND	5.55	8.4	1.51
GSK1611550A	1G11	0	0.763918	0.104967	0.878077	0.0936009	False	1.17684	0.0420152	1.24311	0.0519926	4.01653	ND	50	9.8	0.2
GSK2032710A	2G06	0	1.10494	0.099411	1.03944	0.106444	False	1.05894	0.304525	1.2466	0.265813	5.68906	DprE1	0.61	4.2	6.88
GSK163574A	2G08	0	0.341346	0.0675375	0.809092	0.13015	False	1.1279	0.264304	1.24661	0.159196	5.80129	No Mutants	50	0.3	0.01
GSK1812410A	2F02	1	0.974192	0.0609708	0.951253	0.116541	False	1.15056	0.377525	1.2539	0.76981	5.45789	No Mutants	ND	ND	ND
SB-746177	1F03	0	0.766356	0.0368699	0.92221	0.136679	False	1.01069	0.134809	1.26934	0.447448	5.49231	ND	1.85	9.2	4.97
GSK426032A	1G06	0	0.975964	0.0750004	1.02455	0.0921276	False	0.937731	0.0268188	1.27356	0.21078	4.7156	No Mutants	>50	ND	ND
SB-712970	1F10	0	0.995694	0.179172	0.786053	0.211886	False	1.12915	0.0299079	1.27958	0.160146	5.18412	ND	5.55	4.5	0.81
GSK1107112A	1E10	0.1	0.865695	0.111653	0.0367183	0.185972	False	0.896618	0.143061	1.28943	0.0155679	20.202	ND	ND	ND	ND
GSK1589673A	2A02	1	1.02924	0.0556854	1.16255	0.140505	False	1.34083	0.444372	1.29297	0.218344	20.9732	ND	0.61	4.9	8.03
GSK1742694A	2D03	0.775	0.930096	0.114992	0.659292	0.229578	False	1.01125	0.278651	1.29543	0.155235	5.71077	Glpk	>50	ND	ND
GSK316438A	1C03	0.09	0.861853	0.119319	0.69775	0.559285	False	1.32169	0.442539	1.29549	0.0894703	7.47817	ND	>50	ND	ND
GW356807A	2F08	0	0.2127	0.0686143	0.303816	0.602962	False	1.12184	0.470494	1.30864	0.16295	13.6328	Seq. recG	ND	ND	ND
GSK124945A	1G03	1	0.730725	0.199697	0.539226	0.363196	False	1.0703	0.10652	1.31336	0.171944	6.15329	ND	16.65	2.8	0.17
GSK1668869A	2B02	0	1.00047	0.0680984	1.03086	0.0855896	False	0.929584	0.143962	1.31408	0.496697	7.21713	ND	>50
GSK1832831A	2E06	0.08	0.97732	0.0735822	0.781761	0.155981	False	1.06602	0.468996	1.33123	0.328598	4.48576	ND	5.55	8.3	1.49
GSK1996236A	2E07	0.77	0.963503	0.147063	0.912809	0.101239	False	0.975602	0.373109	1.35126	0.47237	7.75354	ND	ND	ND	ND
GSK636544A	1C06	0	0.853492	0.210684	0.925998	0.0849863	False	1.07261	0.135882	1.35438	0.268368	9.73577	ND	1.85	5.2	2.81
GR153167X	2G10	0.34	0.931749	0.131118	1.03465	0.0898661	False	1.05867	0.169298	1.36463	0.36392	8.7967	ND	>50	ND	ND
GSK547511A	1B05	0.13	0.779324	0.312758	1.01504	0.0773186	False	0.94216	0.0769127	1.36494	0.511038	8.09724	ND	>50	ND	ND
GSK463114A	1F05	0	0.874329	0.150325	0.947363	0.137851	False	1.10183	0.0537122	1.36801	0.220716	4.10355	DHFR	5.55	1.1	0.2
GSK735816A	2E08	0	0.611975	0.0886901	0.373003	0.418497	False	1.16582	0.331078	1.36868	0.478274	4.90794	ND	1.85	2.3	1.24
GSK847913A	1F08	0	0.367596	0.34707	0.944987	0.0777997	False	0.896538	0.15574	1.38625	0.370462	3.44491	No Mutants	1.85	3.3	1.78
GSK731389A	1C07	0.1	0.910503	0.106881	0.966573	0.0620058	False	1.02083	0.153664	1.39215	0.174063	5.74276	DHFR	1.85	1.6	0.86
GSK889423A	1G07	0	1.05381	0.157462	0.941207	0.0979175	False	1.17993	0.107847	1.40942	0.126638	8.54575	ND	5.55	8.8	1.58
GSK1365028A	2C10	0	0.91138	0.106091	0.942045	0.0645475	False	1.13948	0.528401	1.41645	0.588375	ND	DHFR	>50	ND	ND
GSK270670A	2D11	1	0.84964	0.313809	0.93546	0.14803	False	1.10587	0.326244	1.41877	0.347192	6.43811	ND	50	6.1	0.12
SB-811796-V	1D07	0.448163	0.884148	0.030315	0.856625	0.038002	False	1.13976	0.10806	1.41916	0.0275122	5.80145	ND	1.85	7.8	4.22
GSK1941290A	2F04	0	0.981195	0.0637482	0.949318	0.0353565	False	0.931667	0.534807	1.44179	0.429449	6.49	Seq. Unclear	0.61	4.8	7.87
GSK130506A	2C08	0	0.758528	0.223161	1.07044	0.122843	False	1.05335	0.147196	1.4572	0.439198	5.02624	ND	16.65	5.6	0.34
GSK735826A	2F11	0	0.427496	0.163194	0.86236	0.107332	False	0.979616	0.205977	1.46651	0.374609	5.2962	ND	1.85	2.7	1.46
GSK829969A	1F09	0	0.828372	0.0409357	0.940438	0.134701	True	1.57777	0.418125	1.56486	0.534348	5.07661	ND	ND	ND	ND
GSK937733A	2E09	1	0.847382	0.0868701	0.941425	0.0776023	False	1.38115	1.24533	1.64055	0.671436	3.16687	ND	0.61	5.4	8.85
GSK2157753A	2F07	0.105	0.804563	0.367372	1.04346	0.0636557	False	1.0038	0.31558	1.66932	0.93454	19.9329	ND	>50	ND	ND
GSK262906A	2D09	1	0.345916	0.0677535	0.894234	0.0986879	False	1.03678	0.3027	1.6829	0.699819	4.83457	ND	ND	ND	ND
GSK1826825A	2F06	0.125	0.868891	0.269419	1.03763	0.101163	False	0.952437	0.2272	1.71087	0.86793	19.3906	ND	ND	ND	ND
GSK1589671A	2F09	0.16	0.962047	0.0582056	0.993719	0.101832	False	1.63079	1.66375	1.73507	0.933468	7.06575	ND	0.21	4.4	20.95

## Sheet: Hits list
GSK ID	plate coordinate	Antibiotic assays			Growth inhibition / Cytotoxicity assays			Intracellular infection assays					Resistant mutants	THP1 / Mtb H37Rv infection assay (Sorrentino et al, 2015)
		M . marinum luxCDABE	M. marinum GFP		D. discoideum GFP-ABD		BV2 cells	A. castellanii / M. marinum		BV2 / M. marinum
													M. bovis BCG	Intracelullar MIC90 in THP-1 (µM)	Extracellular MIC90 (µM)	Extracellular MIC90/ Inracellular MIC90
		normalised growth, control=1.00					True/False	normalised growth, control=1.00					Potential target
		10 µM, mean	10 µM, mean	stdev	10 µM, mean	stdev	10 µM	10 µM, mean	stdev	10 µM, mean	stdev	IC50
GSK1055950A	2B04	0	-0.010482	0.012093	1.07482	0.0996313	False	0.243338	0.115487	0.327789	0.235605	2.84465	ND	1.85	7.6	4.11
GSK1829732A	2F05	0	0.061117	0.0402765	0.997481	0.119121	False	0.558483	0.0840831	0.339842	0.17193	3.52238	ND	1.85	1.1	0.59
GSK1829676A	2C05	0	0.0321287	0.0384545	0.74837	0.115332	False	0.558388	0.245007	0.352087	0.201624		ND	0.21	0.2	0.95
GSK2111534A	2G07	0	0.0611157	0.0487031	0.832655	0.144168	False	0.511946	0.123922	0.358927	0.105619		DHFR	5.55	0.4	0.07
GSK1829819A	2H05	0	0.0839903	0.0612759	1.07666	0.104574	False	0.658285	0.124703	0.368602	0.161893	3.89502	ND	0.61	1.3	2.13
GSK353496A	2B10	0	0.0417791	0.0503891	0.874632	0.152194	False	0.569681	0.0949891	0.392458	0.151229	7.83509	DHFR	5.55	3.4	0.61
GSK3011724A	2C02	0.135	0.0771581	0.0331933	0.990829	0.12109	False	-0.321069	0.216505	0.397391	0.0457081	4.43624	Target identified	0.21	1.3	6.19
GSK1829736A	2C06	0	0.0387551	0.0480411	0.925831	0.0905478	False	0.597015	0.189345	0.407478	0.304064	2.2124	ND	0.61	0.9	1.47
GSK353069A	1B06	0	0.0149385	0.0223259	0.991807	0.100506	False	0.471684	0.0535528	0.424533	0.121381	1.31466	No Mutants	0.07	0.2	2.86
GSK1829728A	2G05	0	0.10151	0.0246966	1.01399	0.139046	False	0.784339	0.392539	0.429767	0.0757772	4.02839	ND	1.85	3.4	1.84
GSK1925843A	2H04	0	0.695905	0.114093	1.09651	0.148226	False	1.12163	0.393145	0.429913	0.290296	3.83108	ND	16.65	5.6	0.34
GSK1985270A	3G02	0	0.0946619	0.0262396	0.994341	0.110538	False	-0.0579201	0.0634198	0.449208	0.163381	4.88106	ND	0.21	4.2	20
GSK498315A	1E05	0	0.0643687	0.0488865	0.812306	0.145626	False	0.563582	0.0228532	0.472038	0.101651	5.95022	ND	1.85	2.9	1.57
GSK1829729A	2D05	0	0.0432389	0.0283924	0.861757	0.134279	False	0.524601	0.0757773	0.479565	0.398774	0.0811056	ND	0.61	0.9	1.47
GSK695914A	1B07	0	0.0548794	0.0771395	0.977238	0.0843237	False	0.628335	0.0585099	0.479864	0.158737	7.81562	ND	5.55	2.2	0.4
GW861072X	2C09	0	0.0492348	0.060584	0.682627	0.0758864	False	0.53975	0.135106	0.480262	0.236859	7.99363	ND	0.61	0.3	0.49
GSK1829671A	2A05	0	0.0628035	0.0952571	1.21009	0.219494	False	0.663126	0.135505	0.492348	0.310324	7.46893	ND	16.65	3.3	0.2
GSK254610A	1H02	0	0.0515851	0.0578278	0.880286	0.596457	False	0.873264	0.134764	0.495976	0.0318415		ND
GR223839X	2F10	0	0.0812658	0.102261	0.636124	0.057985	False	0.704014	0.313026	0.50379	0.295565	7.35036	ND	1.85	2.7	1.46
GSK1829820A	2A06	0	0.0497452	0.0931093	1.10479	0.153536	False	0.487754	0.140493	0.654075	0.630848		QcrB	0.61	0.2	0.33
GW369335X	3C02	0.2	0.138426	0.0578797	0.971802	0.0215331	False	0.372471	0.231506	0.707476	0.274738	4.87224	DHFR	5.55	8.7	1.57
GW664700A	2E11	0.07	0.331009	0.214958	-0.00603427	0.0277252	False	-0.107418	0.0900154	0.91384	0.256303	4.15535	ND	5.55	8.7	1.57
GSK831784A	1H07	0	0.0974642	0.119128	0.983293	0.496454	False	0.202878	0.241595	0.966114	0.338357	14.9566	MurC
